# Supplementary material for: Defect-Engineered Z-Scheme Heterojunction of Fe-MOFs/Bi2WO6 for Solar-Driven CO2 Conversion: Synergistic Surface Catalysis and Interfacial Charge Dynamics
Source: Nanomaterials (Basel). 2025 Apr 17;15(8):618. doi: 10.3390/nano15080618 (PMC12029626; doi:10.3390/nano15080618)
Supplement: Supplementary file 1 [file nanomaterials-15-00618-s001.zip]

Archive with 1 entries (1 files):
- nanomaterials-3569652-supplementary.pdf
